# Supplementary material for: Clinically Relevant Oxygraphic Assay to Assess Mitochondrial Energy Metabolism in Acute Myeloid Leukemia Patients
Source: Cancers (Basel). 2021 Dec 17;13(24):6353. doi: 10.3390/cancers13246353 (PMC8699320; doi:10.3390/cancers13246353)
Supplement: Supplementary file 1 [file cancers-13-06353-s001.zip]

Archive with 1 entries (1 files):
- cancers-1469453-supplementary proof final.pdf
